# Supplementary material for: Should We Open Fire on Microglia? Depletion Models as Tools to Elucidate Microglial Role in Health and Alzheimer’s Disease
Source: Int J Mol Sci. 2021 Sep 8;22(18):9734. doi: 10.3390/ijms22189734 (PMC8471219; doi:10.3390/ijms22189734)
Supplement: Supplementary file 1 [file ijms-22-09734-s001.zip]

Archive with 1 entries (1 files):
- ijms-1336685-supplementary.pdf
